# Supplementary material for: Short stature and SHOX (Short stature homeobox) variants—efficacy of screening using various strategies
Source: PeerJ. 2020 Nov 17;8:e10236. doi: 10.7717/peerj.10236 (PMC7678493; doi:10.7717/peerj.10236)
Supplement: Supplemental Information 2 — SS, short stature [file peerj-08-10236-s002.zip]

Archive with 3 entries (3 files):
- Statistics/logistic regression.docx
- Statistics/PPV.docx
- Statistics/SS_SHOX variants.docx
